# Supplementary material for: Quantitative Phase Imaging of Spreading Fibroblasts Identifies the Role of Focal Adhesion Kinase in the Stabilization of the Cell Rear
Source: Biomolecules. 2020 Jul 22;10(8):1089. doi: 10.3390/biom10081089 (PMC7463699; doi:10.3390/biom10081089)
Supplement: Supplementary file 1 [file biomolecules-10-01089-s001.zip]

Archive with 15 entries (14 files):
- supplementary correction/
- supplementary correction/Supplementary figure legends.docx
- supplementary correction/Supplementary Figure S1 (updated).pdf
- supplementary correction/Supplementary Figure S2 (updated).pdf
- supplementary correction/Supplementary Figure S3(final - checked).pdf
- supplementary correction/Supplementary Figure S4(updated).pdf
- supplementary correction/Supplementary Figure S5.pdf
- supplementary correction/Supplementary Figure S6 (final - checked).pdf
- supplementary correction/Supplementary Figure S7(final - checked).pdf
- supplementary correction/Supplementary Figure S8(updated).pdf
- supplementary correction/Video legends.docx
- supplementary correction/Video_S1.mp4
- supplementary correction/Video_S2.mp4
- supplementary correction/Video_S3.mp4
- supplementary correction/Video_S4.mp4
